# Supplementary material for: Screening and Validation of LTBP1 as a Key Target of Oxymatrine in Inhibiting Cardiac Fibroblast Differentiation Under High Glucose Conditions: In Vitro and Bioinformatic Studies
Source: Int J Mol Sci. 2026 Apr 13;27(8):3481. doi: 10.3390/ijms27083481 (PMC13117001; doi:10.3390/ijms27083481)
Supplement: Supplementary file 1 [file ijms-27-03481-s001.zip]

Archive with 1 entries (1 files):
- ijms-4202188-supplementary.pdf
